# Supplementary material for: Effect of Sow Intestinal Flora on the Formation of Endometritis
Source: Front Vet Sci. 2021 Jun 18;8:663956. doi: 10.3389/fvets.2021.663956 (PMC8249707; doi:10.3389/fvets.2021.663956)
Supplement: Supplementary file 1 [file Data_Sheet_1.ZIP]

Archive with 12 entries (10 files):
- Supplementary material/
- Supplementary material/Supplementary material/
- Supplementary material/Supplementary material/Supplementary Figure S1.pdf
- Supplementary material/Supplementary material/Supplementary Table S1.docx
- Supplementary material/Supplementary material/Supplementary Table S2.docx
- Supplementary material/Supplementary material/Supplementary Table S3.docx
- Supplementary material/Supplementary material/Supplementary Table S4.docx
- Supplementary material/Supplementary material/Supplementary Table S5.docx
- Supplementary material/Supplementary material/Supplementary Table S6.docx
- Supplementary material/Supplementary material/Supplementary Table S7.docx
- Supplementary material/Supplementary material/Supplementary Table S8.docx
- Supplementary material/Supplementary material/Supplementary Table S9.docx
